# Supplementary material for: Genomic analysis and assessment of pathogenic (toxicogenic) potential of Staphylococcus haemolyticus and Bacillus paranthracis consortia isolated from bovine mastitis in Russia
Source: Sci Rep. 2023 Oct 30;13:18646. doi: 10.1038/s41598-023-45643-w (PMC10616132; doi:10.1038/s41598-023-45643-w)
Supplement: Supplementary file 1 — Supplementary Information. [file 41598_2023_45643_MOESM1_ESM.xlsx]

## Sheet: B. paranthracis plasmid 1
locus_tag	ftype	length_bp	gene	EC_number	COG	product
_05683	CDS	1710				hypothetical protein
_05684	CDS	144				hypothetical protein
_05685	CDS	966	xerC_17			Tyrosine recombinase XerC
_05686	CDS	465				hypothetical protein
_05687	CDS	912	yijE			putative cystine transporter YijE
_05688	CDS	891		1.14.11.28		L-proline cis-3-hydroxylase 2
_05689	CDS	321				hypothetical protein
_05690	CDS	741				IS3 family transposase ISBth1
_05691	CDS	321				hypothetical protein
_05692	CDS	129				hypothetical protein
_05693	CDS	1773				hypothetical protein
_05694	CDS	414				hypothetical protein
_05695	CDS	396				hypothetical protein
_05696	CDS	372				hypothetical protein
_05697	CDS	543				hypothetical protein
_05698	CDS	1941	ltrA		COG3344	Group II intron-encoded protein LtrA
_05699	CDS	183				hypothetical protein
_05700	CDS	402				hypothetical protein
_05701	CDS	966				hypothetical protein
_05702	CDS	171				hypothetical protein
_05703	CDS	645				hypothetical protein
_05704	CDS	822				hypothetical protein
_05705	CDS	813				hypothetical protein
_05706	CDS	558				hypothetical protein
_05707	CDS	330				hypothetical protein
_05708	CDS	1113	dnaN_2		COG0592	Beta sliding clamp
_05709	CDS	528				hypothetical protein
_05710	CDS	1902				hypothetical protein
_05711	CDS	357	ddrA		COG4712	Single-stranded DNA-binding protein DdrA
_05712	CDS	396				hypothetical protein
_05713	CDS	252				hypothetical protein
_05714	CDS	285				hypothetical protein
_05715	CDS	225				hypothetical protein
_05716	CDS	273				hypothetical protein
_05717	CDS	288				hypothetical protein
_05718	CDS	927				hypothetical protein
_05719	CDS	984				hypothetical protein
_05720	CDS	1485				hypothetical protein
_05721	CDS	375				hypothetical protein
_05722	CDS	3501				hypothetical protein
_05723	CDS	387				hypothetical protein
_05724	CDS	1287				hypothetical protein
_05725	CDS	1308	repX			Plasmid replication protein RepX
_05726	CDS	351				hypothetical protein
_05727	CDS	606				hypothetical protein
_05728	CDS	1113				IS200/IS605 family transposase ISBth16
_05729	CDS	1137				hypothetical protein
_05730	CDS	954				hypothetical protein
_05731	CDS	1500				hypothetical protein
_05732	CDS	450				hypothetical protein
_05733	CDS	396				hypothetical protein
_05734	CDS	1419				hypothetical protein
_05735	CDS	2352				hypothetical protein
_05736	CDS	162				hypothetical protein
_05737	CDS	192				hypothetical protein
_05738	CDS	861				hypothetical protein
_05739	CDS	819				hypothetical protein
_05740	CDS	1434				hypothetical protein
_05741	CDS	933				hypothetical protein
_05742	CDS	867				hypothetical protein
_05743	CDS	204				hypothetical protein
_05744	CDS	204				hypothetical protein
_05745	CDS	207				hypothetical protein
_05746	CDS	546				hypothetical protein
_05747	CDS	624				hypothetical protein
_05748	CDS	474				hypothetical protein
_05749	CDS	711				hypothetical protein
_05750	CDS	552				hypothetical protein
_05751	CDS	1776				hypothetical protein
_05752	CDS	1314				hypothetical protein
_05753	CDS	171				hypothetical protein
_05754	CDS	912				hypothetical protein
_05755	CDS	270				hypothetical protein
_05756	CDS	420				hypothetical protein
_05757	CDS	351				hypothetical protein
_05758	CDS	915				hypothetical protein
_05759	CDS	972				hypothetical protein
_05760	CDS	1833				hypothetical protein
_05761	CDS	960				hypothetical protein
_05762	CDS	4005				hypothetical protein
_05763	CDS	2205				hypothetical protein
_05764	CDS	576				hypothetical protein
_05765	CDS	384				hypothetical protein
_05766	CDS	306				hypothetical protein
_05767	CDS	366				hypothetical protein
_05768	CDS	516				hypothetical protein
_05769	CDS	423				hypothetical protein
_05770	CDS	684				hypothetical protein
_05771	CDS	525				hypothetical protein
_05772	CDS	1146				hypothetical protein
_05773	CDS	483				hypothetical protein
_05774	CDS	1347				hypothetical protein
_05775	CDS	429				hypothetical protein
_05776	CDS	135				hypothetical protein
_05777	CDS	1074				hypothetical protein
_05778	CDS	90				hypothetical protein
_05779	CDS	252				hypothetical protein
_05780	CDS	375				hypothetical protein
_05781	CDS	342				hypothetical protein
_05782	CDS	645	dinB_3	2.7.7.7		DNA polymerase IV
_05783	CDS	1272				hypothetical protein
_05784	CDS	2535				hypothetical protein
_05785	CDS	1701				hypothetical protein
_05786	CDS	609				hypothetical protein
_05787	CDS	420	slyA_11			Transcriptional regulator SlyA
_05788	CDS	822	azoB_2	1.7.-.-		NAD(P)H azoreductase
_05789	CDS	1941				hypothetical protein
_05790	CDS	198				IS6 family transposase ISBwe2
_05791	CDS	1053				hypothetical protein
_05792	CDS	726				hypothetical protein
_05793	CDS	309				hypothetical protein
_05794	CDS	432				IS6 family transposase ISBwe2
_05795	CDS	1422			COG3385	IS4 family transposase ISBce10
_05796	CDS	558	dinB_4	2.7.7.7		DNA polymerase IV
_05797	CDS	273	hup_3			DNA-binding protein HU
_05798	CDS	195				hypothetical protein
_05799	CDS	279	abrB_3		COG2002	Transition state regulatory protein AbrB
_05800	CDS	1644	dppE_12		COG4166	Dipeptide-binding protein DppE
_05801	CDS	1224				hypothetical protein
_05802	CDS	156				hypothetical protein
_05803	CDS	327				hypothetical protein
_05804	CDS	1044	xerD_3		COG4974	Tyrosine recombinase XerD
_05805	CDS	351				hypothetical protein
_05806	CDS	513				hypothetical protein
_05807	CDS	156				hypothetical protein
_05808	CDS	603				hypothetical protein
_05809	CDS	243				hypothetical protein
_05810	CDS	1233				hypothetical protein
_05811	CDS	453				hypothetical protein
_05812	CDS	381				hypothetical protein
_05813	CDS	1314				hypothetical protein
_05814	CDS	189				hypothetical protein
_05815	CDS	300	pagR_4			Transcriptional repressor PagR
_05816	CDS	456				hypothetical protein
_05817	CDS	1440			COG3385	IS4 family transposase ISBce2
_05818	CDS	243				hypothetical protein
_05819	CDS	207				hypothetical protein
_05820	CDS	468				hypothetical protein
_05821	CDS	378				hypothetical protein
_05822	CDS	411				hypothetical protein
_05823	CDS	1494	ywiE_3	2.7.8.-	COG1502	putative cardiolipin synthase YwiE
_05824	CDS	549				hypothetical protein
_05825	CDS	1437			COG3385	IS4 family transposase IS231B
_05826	CDS	135				hypothetical protein
_05827	CDS	873	malT			HTH-type transcriptional regulator MalT
_05828	CDS	573	xerD_4			Tyrosine recombinase XerD
_05829	CDS	255	sunI			Sublancin immunity protein SunI
_05830	CDS	732	rutD_4	3.5.1.-		Putative aminoacrylate hydrolase RutD
_05831	CDS	231				hypothetical protein
_05832	CDS	477				hypothetical protein
_05833	CDS	645	bin3_1			Putative transposon Tn552 DNA-invertase bin3
_05834	CDS	357	hxlR_2		COG1733	HTH-type transcriptional activator HxlR
_05835	CDS	1116	frmA	1.1.1.284	COG1062	S-(hydroxymethyl)glutathione dehydrogenase
_05836	CDS	834		3.1.2.12	COG0627	S-formylglutathione hydrolase
_05837	CDS	273	gshAB_1	6.3.2.3		Glutathione biosynthesis bifunctional protein GshAB
_05838	CDS	2268	gshAB_2		COG1181	Glutathione biosynthesis bifunctional protein GshAB
_05839	CDS	1437			COG3385	IS4 family transposase IS231H
_05840	CDS	525				hypothetical protein
_05841	CDS	852			COG3385	IS4 family transposase IS231A
_05842	CDS	864	rhaS_2			HTH-type transcriptional activator RhaS
_05843	CDS	378	fosB_8	2.5.1.-		Metallothiol transferase FosB
_05844	CDS	561	hin_2		COG1961	DNA-invertase hin
_05845	CDS	2961				Tn3 family transposase
_05846	CDS	225				hypothetical protein
_05847	CDS	1680				hypothetical protein
_05848	CDS	975		2.4.-.-		putative glycosyltransferase
_05849	CDS	381				hypothetical protein
_05850	CDS	354				hypothetical protein
_05851	CDS	606	bin3_2			Putative transposon Tn552 DNA-invertase bin3
_05852	CDS	417				IS3 family transposase ISBce14
_05853	CDS	852				IS3 family transposase ISBce14
_05854	CDS	453				hypothetical protein
_05855	CDS	303	cwlC	3.5.1.28	COG0860	Sporulation-specific N-acetylmuramoyl-L-alanine amidase
_05856	CDS	948	gerXA			Spore germination protein XA
_05857	CDS	453	gerBC_2			Spore germination protein B3
_05858	CDS	1437			COG3385	IS4 family transposase IS231B
_05859	CDS	1440			COG3385	IS4 family transposase ISBce2
_05860	CDS	711	xerC_18			Tyrosine recombinase XerC
_05861	CDS	207				hypothetical protein
_05862	CDS	486				hypothetical protein
_05863	CDS	477				hypothetical protein
_05864	CDS	1017	spoVAD_3			Stage V sporulation protein AD
_05865	CDS	351				hypothetical protein
_05866	CDS	207				hypothetical protein
_05867	CDS	870				hypothetical protein
_05868	CDS	582	clpP_5	3.4.21.92	COG0740	ATP-dependent Clp protease proteolytic subunit
_05869	CDS	552	hin_3		COG1961	DNA-invertase hin
_05870	CDS	1134				hypothetical protein
_05871	CDS	1095	yndE_6			Spore germination protein YndE
_05872	CDS	1485	gerAA_3			Spore germination protein A1
_05873	CDS	222				hypothetical protein
_05874	CDS	1260				Tn3 family transposase ISNpu13
_05875	CDS	324				hypothetical protein
_05876	CDS	840				IS3 family transposase ISBt2
_05877	CDS	1434			COG3385	IS4 family transposase IS231Y
_05878	CDS	1440			COG3385	IS4 family transposase ISBce2
_05879	CDS	615	yqaB	3.1.3.-	COG0637	Fructose-1-phosphate phosphatase YqaB
_05880	CDS	1437			COG3385	IS4 family transposase IS231B
_05881	CDS	225				hypothetical protein
_05882	CDS	1272				hypothetical protein
_05883	CDS	579				hypothetical protein
_05884	CDS	1077	xerS		COG0582	Tyrosine recombinase XerS
_05885	CDS	564				hypothetical protein
_05886	CDS	279				hypothetical protein
_05887	CDS	492				hypothetical protein
_05888	CDS	105				hypothetical protein
_05889	CDS	261				hypothetical protein
_05890	CDS	285	mftC_2	2.-.-.-	COG0535	Putative mycofactocin radical SAM maturase MftC
_05891	CDS	765				IS21 family transposase ISBce16
_05892	CDS	1239				hypothetical protein
_05893	CDS	1116	rapF_2	3.1.-.-	COG0457	Response regulator aspartate phosphatase F
_05894	CDS	162				hypothetical protein
_05895	CDS	375				hypothetical protein
_05896	CDS	1233	xerC_19			Tyrosine recombinase XerC
_05897	CDS	1881	xerC_20			Tyrosine recombinase XerC
_05898	CDS	396				hypothetical protein
_05899	CDS	519				hypothetical protein
_05900	CDS	549				hypothetical protein
_05901	CDS	228				hypothetical protein
_05902	CDS	288				hypothetical protein
_05903	CDS	270				hypothetical protein
_05904	CDS	2004				hypothetical protein
_05905	CDS	303				hypothetical protein
_05906	CDS	1926	uvrD	3.6.4.12	COG0210	DNA helicase II
_05907	CDS	2001				hypothetical protein
_05908	CDS	753				hypothetical protein
_05909	CDS	852				IS3 family transposase ISBce14
_05910	CDS	417				IS3 family transposase ISBce14
_05911	CDS	135				hypothetical protein
_05912	CDS	1095	rapF_3	3.1.-.-	COG0457	Response regulator aspartate phosphatase F
_05913	CDS	651	cyt2Ba1			Type-2Ba cytolytic delta-endotoxin
_05914	CDS	669	cysE_2	2.3.1.30	COG1045	Serine acetyltransferase
_05915	CDS	1155				hypothetical protein
_05916	CDS	1245	ddl_3	6.3.2.4		D-alanine--D-alanine ligase
_05917	CDS	1281	ectB	2.6.1.76		Diaminobutyrate--2-oxoglutarate transaminase
_05918	CDS	471				hypothetical protein
_05919	CDS	498				hypothetical protein
_05920	CDS	1167	abo	1.5.3.19		4-methylaminobutanoate oxidase (formaldehyde-forming)
_05921	CDS	1329	pvdA	1.14.13.195	COG3486	L-ornithine N(5)-monooxygenase
_05922	CDS	1026	livK		COG0683	Leucine-specific-binding protein
_05923	CDS	1665	metG_3	6.1.1.10	COG0073	Methionine--tRNA ligase
_05924	CDS	366				hypothetical protein
_05925	CDS	681	kdpE		COG0745	Transcriptional regulatory protein KdpE
_05926	CDS	447	lrpC_3		COG1522	HTH-type transcriptional regulator LrpC
_05927	CDS	1308	yjeH_3		COG0531	L-methionine/branched-chain amino acid exporter YjeH
_05928	CDS	93				hypothetical protein
_05929	CDS	294	pagR_5			Transcriptional repressor PagR
_05930	CDS	1230				IS110 family transposase ISBth166
_05931	CDS	420	bdbC_2			disulfide formation protein
_05932	CDS	288				hypothetical protein
_05933	CDS	201				hypothetical protein
_05934	CDS	645				hypothetical protein
_05935	CDS	2160	topB_4	5.6.2.1		DNA topoisomerase 3
_05936	CDS	1878				hypothetical protein
_05937	CDS	552	topB_5	5.6.2.1	COG0550	DNA topoisomerase 3
	repeat_region	156
_05938	CDS	1353				hypothetical protein
_05939	CDS	429				hypothetical protein
_05940	CDS	114				hypothetical protein
_05941	CDS	639				hypothetical protein
_05942	CDS	384				hypothetical protein
_05943	CDS	591				hypothetical protein
_05944	CDS	615				hypothetical protein
_05945	CDS	636				hypothetical protein
_05946	CDS	630				hypothetical protein
_05947	CDS	714				hypothetical protein
_05948	CDS	3291				hypothetical protein
_05949	CDS	228				hypothetical protein
_05950	CDS	1122				hypothetical protein
_05951	CDS	318				hypothetical protein
_05952	CDS	144				hypothetical protein
_05953	CDS	414				hypothetical protein
_05954	CDS	738				hypothetical protein
_05955	CDS	804				hypothetical protein
_05956	CDS	279				hypothetical protein
_05957	CDS	1248				hypothetical protein
_05958	CDS	741				IS3 family transposase ISBth1
_05959	CDS	321				hypothetical protein
_05960	CDS	279	pagR_6			Transcriptional repressor PagR
_05961	CDS	393	mcp2		COG0840	Methyl-accepting chemotaxis protein 2
_05962	CDS	873				hypothetical protein
_05963	CDS	225				hypothetical protein
_05964	CDS	636				hypothetical protein
_05965	CDS	411				hypothetical protein
_05966	CDS	414				hypothetical protein
_05967	CDS	408				hypothetical protein
_05968	CDS	216	pyrE_3	2.4.2.10	COG0461	Orotate phosphoribosyltransferase
_05969	CDS	1482				hypothetical protein
_05970	CDS	642				hypothetical protein
_05971	CDS	465	pyrE_4	2.4.2.10	COG0461	Orotate phosphoribosyltransferase
_05972	CDS	1023	sbnA	2.5.1.140		N-(2-amino-2-carboxyethyl)-L-glutamate synthase
_05973	CDS	1197		3.4.11.18		Methionine aminopeptidase 1, mitochondrial
_05974	CDS	375	nudC_9	3.6.1.22		NADH pyrophosphatase
_05975	CDS	1443	hpaH_2	1.14.14.8	COG2368	Anthranilate 3-monooxygenase oxygenase component
_05976	CDS	762	sbnI	2.7.1.225	COG1475	L-serine kinase SbnI
_05977	CDS	570		3.2.2.-	COG1611	Putative cytokinin riboside 5'-monophosphate phosphoribohydrolase
_05978	CDS	441	ydcZ		COG3238	Inner membrane protein YdcZ
_05979	CDS	1086	pyrD_2	1.3.5.2	COG0167	Dihydroorotate dehydrogenase (quinone)
_05980	CDS	1251	preA	1.3.1.1	COG0167	NAD-dependent dihydropyrimidine dehydrogenase subunit PreA
_05981	CDS	1389	gltD	1.4.1.13	COG0493	Glutamate synthase [NADPH] small chain
_05982	CDS	645	ppaX_4	3.6.1.1	COG0546	Pyrophosphatase PpaX
_05983	CDS	414	mutT4	3.6.1.-	COG0494	Putative mutator protein MutT4
_05984	CDS	1530		1.18.1.2		Ferredoxin--NADP reductase
_05985	CDS	1650				hypothetical protein
_05986	CDS	468				hypothetical protein
_05987	CDS	1698				hypothetical protein

## Sheet: B. paranthracis plasmid 2
locus_tag	ftype	length_bp	gene	EC_number	COG	product
_05988	CDS	156				hypothetical protein
_05989	CDS	390				hypothetical protein
_05990	CDS	201				hypothetical protein
_05991	CDS	2193	lagD	3.4.22.-		Lactococcin-G-processing and transport ATP-binding protein LagD
_05992	CDS	717				hypothetical protein
_05993	CDS	735				hypothetical protein
_05994	CDS	924	bcrA_8			Bacitracin transport ATP-binding protein BcrA
_05995	CDS	3108				hypothetical protein
_05996	CDS	279				hypothetical protein
_05997	CDS	279				hypothetical protein
_05998	CDS	282				hypothetical protein
_05999	CDS	741				hypothetical protein
_06000	CDS	165				hypothetical protein
_06001	CDS	606				hypothetical protein
_06002	CDS	354				hypothetical protein
_06003	CDS	381				hypothetical protein
_06004	CDS	975		2.4.-.-		putative glycosyltransferase
_06005	CDS	1680				hypothetical protein
_06006	CDS	225				hypothetical protein
_06007	CDS	2961				Tn3 family transposase
_06008	CDS	561	hin_4		COG1961	DNA-invertase hin
_06009	CDS	378	fosB_9	2.5.1.-		Metallothiol transferase FosB
_06010	CDS	864	rhaS_3			HTH-type transcriptional activator RhaS
_06011	CDS	852			COG3385	IS4 family transposase IS231A
_06012	CDS	1440			COG3385	IS4 family transposase ISBce2
_06013	CDS	711	xerC_21			Tyrosine recombinase XerC
_06014	CDS	207				hypothetical protein
_06015	CDS	486				hypothetical protein
_06016	CDS	477				hypothetical protein
_06017	CDS	1017	spoVAD_4			Stage V sporulation protein AD
_06018	CDS	351				hypothetical protein
_06019	CDS	207				hypothetical protein
_06020	CDS	870				hypothetical protein
_06021	CDS	582	clpP_6	3.4.21.92	COG0740	ATP-dependent Clp protease proteolytic subunit
_06022	CDS	552	hin_5		COG1961	DNA-invertase hin
_06023	CDS	1134				hypothetical protein
_06024	CDS	1095	yndE_7			Spore germination protein YndE
_06025	CDS	1485	gerAA_4			Spore germination protein A1
_06026	CDS	222				hypothetical protein
_06027	CDS	1500				Tn3 family transposase ISNpu13
_06028	CDS	2445				Tn3 family transposase
_06029	CDS	702				hypothetical protein
_06030	CDS	876				hypothetical protein
_06031	CDS	456				hypothetical protein
_06032	CDS	1200				hypothetical protein
_06033	CDS	186				hypothetical protein
_06034	CDS	897				hypothetical protein
_06035	CDS	321				hypothetical protein
_06036	CDS	213				hypothetical protein
_06037	CDS	321				hypothetical protein
_06038	CDS	321				hypothetical protein
_06039	CDS	585				hypothetical protein
_06040	CDS	1128				hypothetical protein
_06041	CDS	399				hypothetical protein
_06042	CDS	2721				hypothetical protein
_06043	CDS	501				hypothetical protein
_06044	CDS	2571				hypothetical protein
_06045	CDS	552				hypothetical protein
_06046	CDS	252				hypothetical protein
_06047	CDS	978				hypothetical protein
_06048	CDS	258				hypothetical protein
_06049	CDS	375				hypothetical protein
_06050	CDS	234				hypothetical protein
_06051	CDS	216				hypothetical protein
_06052	CDS	843				hypothetical protein
_06053	CDS	2826				hypothetical protein
_06054	CDS	240				hypothetical protein
_06055	CDS	183				hypothetical protein
_06056	CDS	186				hypothetical protein
_06057	CDS	2550				hypothetical protein
_06058	CDS	237				hypothetical protein
_06059	CDS	384				hypothetical protein
_06060	CDS	114				hypothetical protein
_06061	CDS	165				hypothetical protein
_06062	CDS	1155				hypothetical protein
_06063	CDS	1002				hypothetical protein
_06064	CDS	927	xerC_22			Tyrosine recombinase XerC
_06065	CDS	414				hypothetical protein
_06066	CDS	411				hypothetical protein
_06067	CDS	561				hypothetical protein
_06068	CDS	1167				hypothetical protein
_06069	CDS	420				hypothetical protein
_06070	CDS	585				hypothetical protein
_06071	CDS	408				hypothetical protein
_06072	CDS	222				hypothetical protein
_06073	CDS	2562				hypothetical protein
_06074	CDS	354				hypothetical protein
_06075	CDS	363				hypothetical protein
_06076	CDS	333				hypothetical protein
_06077	CDS	858				hypothetical protein
_06078	CDS	189	hfq_3		COG1923	RNA-binding protein Hfq
_06079	CDS	357				hypothetical protein
_06080	CDS	321				hypothetical protein
_06081	CDS	186				hypothetical protein
_06082	CDS	144				hypothetical protein
_06083	CDS	219				hypothetical protein
_06084	CDS	402				hypothetical protein
_06085	CDS	501				hypothetical protein
_06086	CDS	306				hypothetical protein
_06087	CDS	2991				Tn3 family transposase TnBth1
_06088	CDS	876				hypothetical protein
_06089	CDS	324				hypothetical protein
_06090	CDS	156				hypothetical protein
_06091	CDS	258				hypothetical protein
_06092	CDS	708				hypothetical protein
_06093	CDS	375				hypothetical protein
_06094	CDS	141	nucB_2	3.-.-.-		Sporulation-specific extracellular nuclease
_06095	CDS	363				hypothetical protein

## Sheet: B. paranthracis plasmid 3
locus_tag	ftype	length_bp	gene	EC_number	COG	product
_06096	CDS	267				hypothetical protein
_06097	CDS	453	dut_1	3.6.1.23		Deoxyuridine 5'-triphosphate nucleotidohydrolase
_06098	CDS	429	dut_2	3.6.1.23		Deoxyuridine 5'-triphosphate nucleotidohydrolase
_06099	CDS	177				hypothetical protein
_06100	CDS	324				hypothetical protein
_06101	CDS	495				hypothetical protein
_06102	CDS	135				hypothetical protein
_06103	CDS	210				hypothetical protein
_06104	CDS	714				hypothetical protein
_06105	CDS	273				hypothetical protein
_06106	CDS	288				hypothetical protein
_06107	CDS	1332	dnaC_4	3.6.4.12	COG0305	Replicative DNA helicase
_06108	CDS	357				hypothetical protein
_06109	CDS	816				hypothetical protein
_06110	CDS	225				hypothetical protein
_06111	CDS	174				hypothetical protein
_06112	CDS	828	recT		COG3723	Protein RecT
_06113	CDS	936				hypothetical protein
_06114	CDS	201				hypothetical protein
_06115	CDS	180				hypothetical protein
_06116	CDS	141				hypothetical protein
_06117	CDS	123				hypothetical protein
_06118	CDS	267				hypothetical protein
_06119	CDS	576				hypothetical protein
_06120	CDS	915				hypothetical protein
_06121	CDS	150				hypothetical protein
_06122	CDS	234				hypothetical protein
_06123	CDS	351				hypothetical protein
_06124	CDS	108				hypothetical protein
_06125	CDS	156				hypothetical protein
_06126	CDS	1194				hypothetical protein
_06127	CDS	345				hypothetical protein
_06128	CDS	609				hypothetical protein
_06129	CDS	615				hypothetical protein
_06130	CDS	195				hypothetical protein
_06131	CDS	201				hypothetical protein
_06132	CDS	831				hypothetical protein
_06133	CDS	402				hypothetical protein
_06134	CDS	966	nucS	3.1.-.-		Endonuclease NucS
_06135	CDS	591				hypothetical protein
_06136	CDS	213				hypothetical protein
_06137	CDS	489				hypothetical protein
_06138	CDS	234				hypothetical protein
_06139	CDS	441				hypothetical protein
_06140	CDS	729	uvrC_4			UvrABC system protein C
_06141	CDS	786				hypothetical protein
_06142	CDS	231				hypothetical protein
_06143	CDS	240				hypothetical protein
_06144	CDS	960	xerC_23			Tyrosine recombinase XerC
_06145	CDS	843				hypothetical protein
_06146	CDS	144				hypothetical protein
_06147	CDS	1308				hypothetical protein
_06148	CDS	312				hypothetical protein
_06149	CDS	1623				hypothetical protein
_06150	CDS	840				hypothetical protein
_06151	CDS	3708				hypothetical protein
_06152	CDS	309				hypothetical protein
_06153	CDS	423				hypothetical protein
_06154	CDS	474				hypothetical protein
_06155	CDS	402				hypothetical protein
_06156	CDS	486				hypothetical protein
_06157	CDS	393				hypothetical protein
_06158	CDS	390	yqbG			putative protein YqbG
_06159	CDS	231				hypothetical protein
_06160	CDS	192				hypothetical protein
_06161	CDS	918	xkdG			Phage-like element PBSX protein XkdG
_06162	CDS	1206				hypothetical protein
_06163	CDS	534				hypothetical protein
_06164	CDS	924				hypothetical protein
_06165	CDS	1539				hypothetical protein
_06166	CDS	858				hypothetical protein
_06167	CDS	309				hypothetical protein
_06168	CDS	504				hypothetical protein
_06169	CDS	912				hypothetical protein
_06170	CDS	822	uvrC_5			UvrABC system protein C
_06171	CDS	585	hin_6		COG1961	DNA-invertase hin
_06172	CDS	105				hypothetical protein
_06173	CDS	144				hypothetical protein
_06174	CDS	249				hypothetical protein
_06175	CDS	387				hypothetical protein
_06176	CDS	192				hypothetical protein
_06177	CDS	387				hypothetical protein
_06178	CDS	606				hypothetical protein
_06179	CDS	246				hypothetical protein
_06180	CDS	135				hypothetical protein
_06181	CDS	210				hypothetical protein
_06182	CDS	162				hypothetical protein
_06183	CDS	369				hypothetical protein
_06184	CDS	579				hypothetical protein

## Sheet: B. paranthracis plasmid 4
locus_tag	ftype	length_bp	gene	EC_number	COG	product
_06185	CDS	879				hypothetical protein
_06186	CDS	300				hypothetical protein
_06187	CDS	504				hypothetical protein
_06188	CDS	159				hypothetical protein
_06189	CDS	267				hypothetical protein
_06190	CDS	498				hypothetical protein
_06191	CDS	138				hypothetical protein
_06192	CDS	141				hypothetical protein
_06193	CDS	141				hypothetical protein
_06194	CDS	165				hypothetical protein
_06195	CDS	222				hypothetical protein
_06196	CDS	177				hypothetical protein
_06197	CDS	1386				hypothetical protein
_06198	CDS	201				hypothetical protein
_06199	CDS	1245				fibronectin type III domain-containing protein
_06200	CDS	153				hypothetical protein
_06201	CDS	450				hypothetical protein
_06202	CDS	306				hypothetical protein
_06203	CDS	138				hypothetical protein
_06204	CDS	432				hypothetical protein
_06205	CDS	345				hypothetical protein
_06206	CDS	681				ATPase
_06207	CDS	336				hypothetical protein
_06208	CDS	93				hypothetical protein
_06209	CDS	93				hypothetical protein
_06210	CDS	168				hypothetical protein
_06211	CDS	138				hypothetical protein
_06212	CDS	108				hypothetical protein
_06213	CDS	231				hypothetical protein
_06214	CDS	90				hypothetical protein
_06215	CDS	633	bin3_3			Putative transposon Tn552 DNA-invertase bin3
_06216	CDS	267				helix-turn-helix domain-containing protein
_06217	CDS	597	dnaG_2	2.7.7.-		DNA primase

## Sheet: B. paranthracis plasmid 5
locus_tag	ftype	length_bp	gene	EC_number	COG	product
_06218	CDS	1044				protein rep
_06219	CDS	264				hypothetical protein
_06220	CDS	288				hypothetical protein
_06221	CDS	228				helix-turn-helix transcriptional regulator
_06222	CDS	1206				plasmid recombination protein
_06223	CDS	312				hypothetical protein
_06224	CDS	402				type II toxin-antitoxin system death-on-curing family toxin
_06225	CDS	285				AbrB/MazE/SpoVT family DNA-binding domain-containing protein

## Sheet: B. paranthracis plasmid 6
locus_tag	ftype	length_bp	gene	EC_number	COG	product
_06226	CDS	573				cupin domain-containing protein
_06227	CDS	741	rutD_5	3.5.1.-		Putative aminoacrylate hydrolase RutD
_06228	CDS	564				replication/maintenance protein RepL
_06229	CDS	195				hypothetical protein
_06230	CDS	186				hypothetical protein
_06231	CDS	1227				plasmid recombination protein

## Sheet: B. paranthracis plasmid 7
locus_tag	ftype	length_bp	gene	EC_number	COG	product
_06232	CDS	282				hypothetical protein
_06233	CDS	495				replication/maintenance protein RepL
_06234	CDS	285	abrB_4		COG2002	Transition state regulatory protein AbrB
_06235	CDS	1317				plasmid recombination protein

## Sheet: B. paranthracis plasmid 8
locus_tag	ftype	length_bp	gene	EC_number	COG	product
_06236	CDS	489				replication/maintenance protein RepL
_06237	CDS	225				hypothetical protein
_06238	CDS	1275				plasmid recombination protein

## Sheet: B. paranthracis plasmid 9
locus_tag	ftype	length_bp	gene	EC_number	COG	product
_06239	CDS	204				hypothetical protein
_06240	CDS	369				hypothetical protein
_06241	CDS	954				protein rep

## Sheet: S. haemolyticus plasmid 1
locus_tag	ftype	length_bp	gene	EC_number	COG	product
_02594	CDS	1263				plasmid recombination protein
_02595	CDS	984				protein rep
_02596	CDS	393				GNAT family N-acetyltransferase
_02597	CDS	1440	aacA-aphD			Bifunctional AAC/APH
_02598	CDS	1377	tet(L)			tetracycline efflux MFS transporter Tet(L)

[truncated: 2 more sheets: S. haemolyticus plasmid 2, S. haemolyticus plasmid 3]
